# Supplementary material for: Isotopic niche provides an insight into the ecology of a symbiont during its geographic expansion
Source: Curr Zool. 2021 Feb 24;68(2):185–97. doi: 10.1093/cz/zoab013 (PMC8962723; doi:10.1093/cz/zoab013)
Supplement: zoab013_Supplementary_Data [file zoab013_supplementary_data.zip]

Archive with 3 entries (2 files):
- zoab013-suppl_data/
- zoab013-suppl_data/SUPPLEMENTARY.docx
- zoab013-suppl_data/SUPPLEMENTARY.pdf
